# Supplementary material for: Hippo/MST blocks breast cancer by downregulating WBP2 oncogene expression via miRNA processor Dicer
Source: Cell Death Dis. 2020 Aug 21;11(8):669. doi: 10.1038/s41419-020-02901-3 (PMC7441404; doi:10.1038/s41419-020-02901-3)
Supplement: Supplementary file 6 — Supplementary Table [file 41419_2020_2901_MOESM6_ESM.xlsx]

## Sheet: Table S1
miRNA	miRNA Prediction Tool
	miRWalk	Microt4	miRanda	mirbridge	miRDB	miRMap	miRNAMap	Pictar2	PITA	RNA22	RNAhybrid	Targetscan	SUM
hsa-miR-23a-3p	0	0	1	0	1	1	0	1	1	0	1	1	7
hsa-miR-637	1	1	1	0	0	1	0	0	0	1	1	1	7
hsa-miR-3714	1	1	1	0	0	1	0	0	0	1	1	1	7
hsa-miR-765	1	1	1	0	0	1	0	0	0	1	1	1	7
hsa-miR-3689a-3p	1	1	1	0	0	1	0	0	0	1	1	1	7
hsa-miR-1288-3p	1	1	1	0	0	1	0	0	0	1	1	1	7
hsa-miR-1207-5p	1	0	1	0	0	1	0	1	1	0	1	1	7
hsa-miR-1290	1	0	1	0	1	1	0	0	1	0	1	1	7
hsa-miR-940	1	1	1	0	0	1	0	0	0	1	1	1	7
hsa-miR-3689b-3p	1	1	1	0	0	1	0	0	0	1	1	1	7
hsa-miR-23b-3p	0	0	1	0	1	1	0	1	1	0	1	1	7
hsa-miR-545-3p	1	0	1	0	1	1	0	0	1	0	1	1	7
hsa-miR-130a-5p	1	0	1	0	1	1	0	1	0	0	1	1	7
hsa-miR-1321	1	1	1	0	0	1	0	0	0	1	1	1	7
hsa-miR-762	1	1	1	0	0	1	0	0	0	1	1	1	7
hsa-miR-1243	1	0	1	0	1	1	0	0	1	0	1	1	7
hsa-miR-4318	1	1	1	0	0	1	0	0	0	1	1	1	7
hsa-miR-1207-5p	1	1	1	0	0	1	0	0	0	1	1	1	7
hsa-miR-149-3p	1	1	1	0	0	1	0	0	0	1	1	1	7
hsa-miR-1914-3p	1	1	1	0	0	1	0	0	0	1	1	1	7
hsa-miR-3663-5p	1	1	1	0	0	1	0	0	0	1	1	1	7
hsa-miR-1269a	1	1	1	0	0	1	0	0	0	1	1	1	7
hsa-miR-3132	1	0	1	0	0	1	0	0	0	1	1	1	6
hsa-miR-19a-3p	1	0	1	0	0	1	0	0	1	0	1	1	6
hsa-miR-5189-5p	1	1	1	0	0	1	0	0	0	0	1	1	6
hsa-miR-206	1	0	1	0	0	1	0	0	1	0	1	1	6
hsa-miR-19b-3p	1	1	1	0	0	1	0	0	0	0	1	1	6
hsa-miR-330-5p	1	1	0	0	0	1	0	0	0	1	1	1	6
hsa-miR-1290	1	0	1	0	0	1	0	0	0	1	1	1	6
hsa-miR-3175	0	1	1	0	0	1	0	0	0	1	1	1	6
hsa-miR-1252-5p	1	1	1	0	0	1	0	0	0	0	1	1	6
hsa-miR-4753-3p	1	0	1	0	1	1	0	0	0	0	1	1	6
hsa-miR-889-3p	1	0	0	0	0	1	0	1	1	0	1	1	6
hsa-miR-1	1	0	1	0	0	1	0	0	1	0	1	1	6
hsa-miR-1184	0	1	1	0	0	1	0	0	0	1	1	1	6
hsa-miR-1285-3p	0	1	1	0	0	1	0	0	0	1	1	1	6
hsa-miR-631	1	1	1	0	0	1	0	0	0	0	1	1	6
hsa-miR-378a-3p	0	1	1	0	0	1	0	0	0	1	1	1	6
hsa-miR-612	1	1	1	0	0	1	0	0	0	0	1	1	6
hsa-miR-1257	1	0	1	0	0	1	0	0	1	0	1	1	6
hsa-miR-1908-5p	0	1	1	0	0	1	0	0	0	1	1	1	6
hsa-miR-4486	1	1	1	0	0	1	0	0	0	0	1	1	6
hsa-miR-1321	1	0	1	0	0	1	0	0	1	0	1	1	6
hsa-miR-1228-5p	1	0	1	0	0	1	0	0	0	1	1	1	6
hsa-miR-671-5p	1	1	0	0	0	1	0	0	0	1	1	1	6
hsa-miR-1269b	1	1	1	0	0	1	0	0	0	0	1	1	6
hsa-miR-4763-3p	1	0	1	0	0	1	0	1	0	0	1	1	6
hsa-miR-4505	1	0	1	0	0	1	0	1	0	0	1	1	6
hsa-miR-3612	0	1	1	0	0	1	0	0	0	1	1	1	6
hsa-miR-545-3p	1	0	1	0	0	1	0	0	0	1	1	1	6
hsa-miR-4763-3p	1	1	1	0	0	1	0	0	0	0	1	1	6
hsa-miR-4300	1	1	1	0	0	1	0	0	0	0	1	1	6
hsa-miR-1225-3p	0	1	1	1	0	1	0	0	0	0	1	1	6
hsa-miR-4435	1	1	1	0	0	1	0	0	0	0	1	1	6
hsa-miR-3180-5p	1	0	1	0	0	1	0	0	0	1	1	1	6
hsa-miR-6132	1	0	1	0	0	1	0	1	0	0	1	1	6
hsa-miR-586	0	0	1	0	0	1	0	1	1	0	1	1	6
hsa-miR-3158-3p	1	0	1	0	0	1	0	0	0	1	1	1	6
hsa-miR-1226-3p	0	0	1	0	1	1	0	0	1	0	1	1	6
hsa-miR-1237-3p	0	0	1	0	0	1	0	1	1	0	1	1	6
hsa-miR-378b	0	1	1	0	0	1	0	0	0	1	1	1	6
hsa-miR-650	0	1	1	0	0	1	0	0	0	1	1	1	6
hsa-miR-2467-3p	1	1	1	0	0	1	0	0	0	0	1	1	6
hsa-miR-4271	1	0	1	0	0	1	0	0	0	1	1	1	6
hsa-miR-324-3p	1	0	1	0	0	1	0	0	1	0	1	1	6
hsa-miR-619-3p	1	0	1	0	0	1	0	0	1	0	1	1	6
hsa-miR-3616-5p	0	1	1	0	0	1	0	0	0	1	1	1	6
hsa-miR-4417	1	1	1	0	0	1	0	0	0	0	1	1	6
hsa-miR-4779	1	1	1	0	0	1	0	0	0	0	1	1	6
hsa-miR-4322	1	0	1	0	0	1	0	0	0	1	1	1	6
hsa-miR-4739	1	1	1	0	0	1	0	0	0	0	1	1	6
hsa-miR-573	1	0	1	0	0	1	0	0	0	1	1	1	6
hsa-miR-4510	1	0	1	0	1	1	0	0	0	0	1	1	6
hsa-miR-3929	1	0	1	0	0	1	0	0	0	1	1	1	6
hsa-miR-378c	0	1	1	0	0	1	0	0	0	1	1	1	6
hsa-miR-873-5p	0	1	1	0	0	1	0	0	0	1	1	1	6
hsa-miR-4280	1	0	1	0	0	1	0	0	0	1	1	1	6
hsa-miR-637	1	0	1	0	0	1	0	0	1	0	1	1	6
hsa-miR-663a	0	1	1	0	0	1	0	0	0	1	1	1	6
hsa-miR-4419a	1	0	1	0	1	1	0	0	0	0	1	1	6
hsa-miR-4728-5p	1	1	1	0	0	1	0	0	0	0	1	1	6
hsa-miR-4323	1	1	1	0	0	1	0	0	0	0	1	1	6
hsa-miR-4433-5p	1	0	1	0	1	1	0	0	0	0	1	1	6
hsa-miR-4516	1	1	1	0	0	1	0	0	0	0	1	1	6
hsa-miR-135a-3p	0	1	1	0	0	1	0	0	0	1	1	1	6
hsa-miR-524-3p	0	1	1	0	0	1	0	0	0	1	1	1	6
hsa-miR-3154	1	0	1	0	0	1	0	0	0	1	1	1	6
hsa-miR-30b-3p	1	1	1	0	0	1	0	0	0	0	1	1	6
hsa-miR-1237-3p	1	0	1	0	0	1	0	0	0	1	1	1	6
hsa-miR-3187-5p	1	1	1	0	0	1	0	0	0	0	1	1	6
hsa-miR-206	1	0	1	0	0	1	0	0	0	1	1	1	6
hsa-miR-631	1	0	1	0	0	1	0	0	1	0	1	1	6
hsa-miR-4265	1	0	1	0	0	1	0	0	0	1	1	1	6
hsa-miR-920	0	1	1	0	0	1	0	0	0	1	1	1	6
hsa-miR-3663-5p	1	0	1	0	0	1	0	1	0	0	1	1	6
hsa-miR-138-2-3p	1	0	1	0	0	1	0	0	0	1	1	1	6
hsa-miR-765	1	0	1	0	0	1	0	0	1	0	1	1	6
hsa-miR-573	1	0	1	0	0	1	0	0	1	0	1	1	6
hsa-miR-185-3p	0	1	1	0	0	1	0	0	0	1	1	1	6
hsa-miR-4756-5p	1	1	1	0	0	1	0	0	0	0	1	1	6
hsa-miR-940	1	0	1	0	0	1	0	0	1	0	1	1	6
hsa-miR-4296	1	0	1	0	0	1	0	0	0	1	1	1	6
hsa-miR-1288-3p	1	0	1	0	0	1	0	0	1	0	1	1	6
hsa-miR-4736	1	1	1	0	0	1	0	0	0	0	1	1	6
hsa-miR-1252-5p	1	0	1	0	0	1	0	0	1	0	1	1	6
hsa-miR-3689c	1	1	1	0	0	1	0	0	0	0	1	1	6
hsa-miR-619-3p	1	1	1	0	0	1	0	0	0	0	1	1	6
hsa-miR-525-3p	0	1	1	0	0	1	0	0	0	1	1	1	6
hsa-miR-23c	0	0	1	0	1	1	0	1	0	0	1	1	6
hsa-miR-4492	0	0	1	0	0	1	0	1	1	0	1	1	6
hsa-miR-3622b-5p	1	0	1	0	0	1	0	0	0	1	1	1	6
hsa-miR-1269a	1	0	1	0	0	1	0	0	1	0	1	1	6
hsa-miR-4279	1	0	1	0	1	1	0	0	0	0	1	1	6
hsa-miR-422a	0	1	1	0	0	1	0	0	0	1	1	1	6
hsa-miR-197-5p	1	1	1	0	0	1	0	0	0	0	1	1	6
hsa-miR-612	1	0	1	0	0	1	0	0	1	0	1	1	6
hsa-miR-6131	1	0	1	0	0	1	0	1	0	0	1	1	6

## Sheet: Table S2
Query	Energy	Expression*	Correlation with WBP2
			r	p-value
miR-92a-2-5p	-19.331	Not expressed	-	-
miR-615-5p	-15.642	Up	-0.066	0.0291
miR-661	-14.339	Not expressed	-	-
miR-211-5p	-12.401	Down	0.022	0.463
miR-616-3p	-12.038	Down	-0.01	0.739
miR-557	-12.012	No change	-	-
miR-149-5p	-11.894	Up	0.047	0.126
miR-193a-5p	-11.549	Down	0.04	0.187
miR-652-3p	-11.306	No change	-	-
miR-515-3p	-10.721	Down	-0.025	0.418
miR-500b-5p	-10.447	Up	0.089	0.00338
miR-23a-3p	-10.316	Down	-0.107	0.000402
miR-204-5p	-10.017	Down	-0.049	0.104
miR-412-3p	-8.5002	No change	-	-
miR-502-5p	-7.9893	Up	0.114	0.00016
miR-33b-3p	-7.3597	Up	-0.002	0.935
miR-362-5p	-6.6376	Down	0.173	1.02e-08
miR-507	-4.9573	No change	0.032	0.291
* Obtained from the miRNA-seq data in breast cancer as compared to the normal samples, ENCORI database

## Sheet: Table S3
miRNA	Algorithm												SUM
	miRWalk	Microt4	miRanda	mirbridge	miRDB	miRMap	miRNAMap	Pictar2	PITA	RNA22	RNAhybrid	Targetscan
hsa-miR-23a-3p	0	0	1	0	1	1	0	1	1	0	1	1	7
hsa-miR-206	1	0	1	0	0	1	0	0	0	1	1	1	6
hsa-miR-613	0	0	1	0	0	1	0	0	1	0	1	1	5
hsa-miR-485-5p	1	0	1	0	0	1	0	0	0	0	1	1	5
